# Supplementary material for: A Large Case-Control Study Performed in Spanish Population Suggests That RECQL5 Is the Only RECQ Helicase Involved in Breast Cancer Susceptibility
Source: Cancers (Basel). 2022 Sep 28;14(19):4738. doi: 10.3390/cancers14194738 (PMC9563930; doi:10.3390/cancers14194738)
Supplement: Supplementary file 1 [file cancers-14-04738-s001.zip]

Archive with 3 entries (3 files):
- Figure S1 Cancers.pdf
- Table S1 Cancers.pdf
- Table S2 Cancers.pdf
